# Supplementary material for: Insights into Adaptive Regulation of the Leaf-Petiole System: Strategies for Survival of Water Lily Plants under Salt Stress
Source: Int J Mol Sci. 2023 Mar 15;24(6):5605. doi: 10.3390/ijms24065605 (PMC10058412; doi:10.3390/ijms24065605)
Supplement: Supplementary file 1 [file ijms-24-05605-s001.zip]

Archive with 1 entries (1 files):
- ijms-2180570-supplementary.pdf
